# Supplementary material for: Current Practice of Stress Ulcer Prophylaxis in Surgical Departments in Mecklenburg Western Pomerania, Germany
Source: Healthcare (Basel). 2021 Nov 2;9(11):1490. doi: 10.3390/healthcare9111490 (PMC8625761; doi:10.3390/healthcare9111490)
Supplement: Supplementary file 1 [file healthcare-09-01490-s001.zip]

Archive with 2 entries (2 files):
- Supplementary data 1_ Rauch et al rev 2 2021029.pdf
- Supplementary data 2_ Rauch et al 20210925.pdf
